# Supplementary material for: A Free-Standing α-MoO3/MXene Composite Anode for High-Performance Lithium Storage
Source: Nanomaterials (Basel). 2022 Apr 21;12(9):1422. doi: 10.3390/nano12091422 (PMC9104589; doi:10.3390/nano12091422)
Supplement: Supplementary file 1 [file nanomaterials-12-01422-s001.zip]

Archive with 1 entries (1 files):
- nanomaterials-1617742-supplementary.pdf
